# Supplementary material for: Trimetallic FeCoNi Metal–Organic Framework with Enhanced Peroxidase-like Activity for the Construction of a Colorimetric Sensor for Rapid Detection of Thiophenol in Water Samples
Source: Molecules. 2024 Aug 7;29(16):3739. doi: 10.3390/molecules29163739 (PMC11356859; doi:10.3390/molecules29163739)
Supplement: Supplementary file 1 [file molecules-29-03739-s001.zip]

Archive with 1 entries (1 files):
- molecules-3096484-supplementary.pdf
